# Supplementary material for: Reported Adverse Effects and Attitudes among Arab Populations Following COVID-19 Vaccination: A Large-Scale Multinational Study Implementing Machine Learning Tools in Predicting Post-Vaccination Adverse Effects Based on Predisposing Factors
Source: Vaccines (Basel). 2022 Feb 26;10(3):366. doi: 10.3390/vaccines10030366 (PMC8955470; doi:10.3390/vaccines10030366)
Supplement: Supplementary file 1 [file vaccines-10-00366-s001.zip]

Archive with 2 entries (2 files):
- Supplementary Tables.pdf
- Survey tool-Arab.pdf
